# Supplementary material for: Effectiveness of physiotherapy interventions for back care and the prevention of non-specific low back pain in children and adolescents: a systematic review and meta-analysis
Source: BMC Musculoskelet Disord. 2022 Apr 2;23:314. doi: 10.1186/s12891-022-05270-4 (PMC8976404; doi:10.1186/s12891-022-05270-4)
Supplement: Supplementary file 6 — Additional file 6. [file 12891_2022_5270_MOESM6_ESM.xlsx]

## Sheet: Behavior (Pre-Post)
Hashemi Habybabady (2012)
		POSTEST			PRETEST
	n	Mean	SD	n	Mean	SD	r	cm	raw index	d	var(d)	lb	ub
INTERVENTION	203	75.8	18.58	203	53.3	16.34	0.5	0.998133	1.20844	1.206	0.012	0.991293	1.42071
CONTROL	201	56	16.43	201	54.7	13.57
Dullien (2018)
		POSTEST			PRETEST
	n	Mean	SD	n	Mean	SD	r	cm	raw index	d	var(d)	lb	ub
INTERVENTION	90	8.2	2	90	5.7	1.9	0.5	0.995683	0.43914	0.437	0.023	0.139751	0.734249
CONTROL	86	7.7	2.1	86	6.1	1.7
Miñana-Signes (2019)
		POSTEST			PRETEST
	n	Mean	SD	n	Mean	SD	r	cm	raw index	d	var(d)	lb	ub
INTERVENTION	16	88.38	6.3	16	71.88	3.76	0.5	0.97479	1.91306	1.865	0.19	1.01066	2.71934
CONTROL	16	74.88	4.21	16	68.63	3.9
Akbari-Chehrehbargh (2020)
		POSTEST			PRETEST
	n	Mean	SD	n	Mean	SD	r	cm	raw index	d	var(d)	lb	ub
INTERVENTION	51	26.35	3.61	52	17.26	4.97	0.5	0.992327	2.17478	2.158	0.065	1.6583	2.6577
CONTROL	49	17.2	5.59	42	18.3	5
Sellschop (2015) (schoolbag weight)
		PRETEST			POSTEST
	n	Mean	SD	n	Mean	SD	r	cm	raw index	d	var(d)	lb	ub
INTERVENTION	61	7.1	2	61	7.2	2	0.5	0.993988	0.0879599	0.087	0.032	-0.263615	0.437615
CONTROL	66	6.8	2.5	66	7.1	3.2
Ritter (2015)
Pre-post: d= 1,517 / SD= 0,111
Brzek (2016) (schoolbag weight)
Pre-post: d= 0,998 / SD= 0,013
Gallardo (2013) (schoolbag weight)
		PRETEST			POSTEST
	n	Mean	SD	n	Mean	SD	r	cm	raw index	d	var(d)	lb	ub
INTERVENTION	259	5.4	1.16	271	3.6	1.5	0.5	0.997739	1.4732	1.47	0.02	1.19281	1.74719
CONTROL	75	5.9	1.39	87	5.89	1.2
Sellschop (2018) (schoolbag weight)
		PRETEST			POSTEST
	n	Mean	SD	n	Mean	SD	r	cm	raw index	d	var(d)	lb	ub
INTERVENTION	61	7.1	2	66	5.4	3.6	0.5	0.993684	0.707415	0.703	0.035	0.336318	1.06968
CONTROL	60	6.8	2.5	64	6.7	6

## Sheet: Behavior (Pre-3 Months f.up)
Hashemi Habybabady (2012)
		Follow-Up 3 months			PRETEST
	n	Mean	SD	n	Mean	SD	r	cm	raw index	d	var(d)	lb	ub
INTERVENTION	203	65.5	20.34	203	53.3	16.34	0.5	0.998133	1.00429	1.002	0.011	0.796433	1.20757
CONTROL	201	49.2	14.37	201	54.7	13.57
Akbari-Chehrehbargh (2020)
		Follow-Up 3 months			PRETEST
	n	Mean	SD	n	Mean	SD	r	cm	raw index	d	var(d)	lb	ub
INTERVENTION	50	26.68	3.58	52	17.26	4.97	0.5	0.992405	2.20963	2.193	0.065	1.6933	2.6927
CONTROL	51	18.3	4.84	52	18.3	5
Ritter (2015) Follow up 12 months
Pre-Follow Up: d= 0,282 / SD= 0,085
Gallardo (2013)
		PRETEST			Follow-Up 3 months
	n	Mean	SD	n	Mean	SD	r	cm	raw index	d	var(d)	lb	ub
INTERVENTION	271	5.4	1.5	259	3.83	1.47	0.5	0.997892	1.22097	1.218	0.017	0.962447	1.47355
CONTROL	87	5.9	1.2	75	6.08	1.34
Sellschop (2015) FOLLOW UP 6 months
		PRETEST			Follow-Up 6 months
	n	Mean	SD	n	Mean	SD	r	cm	raw index	d	var(d)	lb	ub
INTERVENTION	61	7.1	2	61	5.4	3.6	0.5	0.993988	0.703679	0.699	0.034	0.337594	1.06041
CONTROL	66	6.8	2.5	66	6.7	6
Miñana-Signes (2019)
		Follow-Up 1 month			PRETEST
	n	Mean	SD	n	Mean	SD	r	cm	raw index	d	var(d)	lb	ub
INTERVENTION	16	76.19	4.64	16	71.88	3.76	0.5	0.97479	0.377652	0.368	0.13	-0.338688	1.07469
CONTROL	16	71	5.59	16	68.63	3.9

## Sheet: Knowledge (Pre-Post)
Hashemi Habybabady (2012)
		POSTEST			PRETEST
	n	Mean	SD	n	Mean	SD	r	cm	raw index	d	var(d)	lb	ub
INTERVENTION	203	74.5	19.6	203	43.4	12.93	0.5	0.998133	1.76928	1.766	0.014	1.53409	1.99791
CONTROL	201	48.1	13.78	201	47	12.76
Dullien (2018)
		POSTEST			PRETEST
	n	Mean	SD	n	Mean	SD	r	cm	raw index	d	var(d)	lb	ub
INTERVENTION	90	17.17	2.84	90	14.42	3.03	0.5	0.995683	0.806019	0.803	0.025	0.493097	1.1129
CONTROL	86	14.57	4.42	86	14.8	5.05
Miñana-Signes (2019)
		POSTEST			PRETEST
	n	Mean	SD	n	Mean	SD	r	cm	raw index	d	var(d)	lb	ub
INTERVENTION	16	6.32	1.57	16	3.32	1.57	0.5	0.97479	2.1602	2.106	0.207	1.21425	2.99775
CONTROL	16	3.86	1.18	16	3.86	1.18
Akbari-Chehrehbargh (2020)
		POSTEST			PRETEST
	n	Mean	SD	n	Mean	SD	r	cm	raw index	d	var(d)	lb	ub
INTERVENTION	51	7.45	1.83	52	4.16	1.53	0.5	0.992327	1.98754	1.972	0.061	1.48792	2.45608
CONTROL	49	4.16	1.61	52	4.3	1.46

## Sheet: Knowledge (Pre-3 Monts f.up)
Hashemi Habybabady (2012)
		Follow-Up 3 months			PRETEST
	n	Mean	SD	n	Mean	SD	r	cm	raw index	d	var(d)	lb	ub
INTERVENTION	203	60.5	24.32	203	43.4	12.93	0.5	0.998133	1.19148	1.189	0.012	0.974293	1.40371
CONTROL	201	39.6	15.89	201	47	12.76
Akbari-Chehrehbargh (2020)
		Follow-Up 3 months			PRETEST
	n	Mean	SD	n	Mean	SD	r	cm	raw index	d	var(d)	lb	ub
INTERVENTION	50	7.82	1.8	52	4.16	1.53	0.5	0.992405	2.27667	2.259	0.066	1.75547	2.76253
CONTROL	51	4.16	1.53	52	4.3	1.46

## Sheet: Trunk flexion (Pre-Post)
Moreira (2012)
		POSTEST			PRETEST
	n	Mean	SD	n	Mean	SD	r	cm	raw index	d	var(d)	lb	ub
INTERVENTION	28	31	15.2	28	28.6	12.6	0.5	0.986547	0.137539	0.136	0.07	-0.382567	0.654567
CONTROL	30	24.9	13.9	30	24.5	17.8
Mayorga-Vega (2013)
		POSTEST			PRETEST
	n	Mean	SD	n	Mean	SD	r	cm	raw index	d	var(d)	lb	ub
INTERVENTION	35	22.09	3.7	35	20.37	4.21	0.5	0.989247	0.410197	0.406	0.057	-0.0619436	0.873944
CONTROL	37	17.64	5.89	37	17.95	4.94
González-Gálvez (2014)
		POSTEST			PRETEST
	n	Mean	SD	n	Mean	SD	r	cm	raw index	d	var(d)	lb	ub
INTERVENTION	30	76.8	34.8	30	58.29	34.74	0.5	0.986301	0.815388	0.804	0.077	0.260122	1.34788
CONTROL	27	46.74	25.16	27	53.2	33.37
Kiss (2019)
		POSTEST			PRETEST
	n	Mean	SD	n	Mean	SD	r	cm	raw index	d	var(d)	lb	ub
INTERVENTION	50	58.34	4.09	68	42.62	8.31	0.5	0.992556	2.33207	2.315	0.066	1.81147	2.81853
CONTROL	53	39.77	8.19	69	39.28	8.01
Dullien (2018)
		POSTEST			PRETEST
	n	Mean	SD	n	Mean	SD	r	cm	raw index	d	var(d)	lb	ub
INTERVENTION	90	20	4.89	90	20.52	4.55	0.5	0.995683	-0.390125	-0.388	0.023	-0.685249	-0.0907513
CONTROL	86	19.64	4.69	86	18.29	4.42
González-Gálvez (2019)a
		POSTEST			PRETEST
	n	Mean	SD	n	Mean	SD	r	cm	raw index	d	var(d)	lb	ub
INTERVENTION	26	62.69	31.25	26	43.12	20.46	0.5	0.984925	0.830759	0.818	0.085	0.246567	1.38943
CONTROL	26	52.96	19.15	26	54.92	19.97
González-Gálvez (2019)b
		POSTEST			PRETEST
	n	Mean	SD	n	Mean	SD	r	cm	raw index	d	var(d)	lb	ub
INTERVENTION	81	182.75	61	81	147.98	70.7	0.5	0.992405	1.02453	1.017	0.068	0.505895	1.52811
CONTROL	20	114.5	44.8	20	139.4	50.4

## Sheet: Trunk extension (Pre-Post)
Moreira (2012)
		POSTEST			PRETEST
	n	Mean	SD	n	Mean	SD	r	cm	raw index	d	var(d)	lb	ub
INTERVENTION	28	55.9	24.9	28	51.4	25.3	0.5	0.986547	0.507128	0.5	0.072	-0.0259232	1.02592
CONTROL	30	44.9	26.3	30	53.4	23.9
González-Gálvez (2014)
		POSTEST			PRETEST
	n	Mean	SD	n	Mean	SD	r	cm	raw index	d	var(d)	lb	ub
INTERVENTION	30	182.71	61.36	30	147.88	71.1	0.5	0.986301	1.01819	1.004	0.081	0.446174	1.56183
CONTROL	27	114.26	44.67	27	134.53	48.8
González-Gálvez (2019)a
		POSTEST			PRETEST
	n	Mean	SD	n	Mean	SD	r	cm	raw index	d	var(d)	lb	ub
INTERVENTION	26	150.08	67.78	26	106.08	64.14	0.5	0.984925	0.51136	0.504	0.08	-0.0503717	1.05837
CONTROL	26	136.54	74.43	26	128.94	69.91
González-Gálvez (2019)b
		POSTEST			PRETEST
	n	Mean	SD	n	Mean	SD	r	cm	raw index	d	var(d)	lb	ub
INTERVENTION	81	182.75	61	81	147.98	70.7	0.5	0.992405	1.02453	1.017	0.068	0.505895	1.52811
CONTROL	20	114.5	44.8	20	139.4	50.4

## Sheet: Posture (Pre-Post)
Kayapinar (2012)
d= 0,705 / SD= 0,054
Ritter (2015)
		POSTEST			PRETEST
	n	Mean	SD	n	Mean	SD	r	cm	raw index	d	var(d)	lb	ub
INTERVENTION	23	1.83	0.72	23	1	0.79	0.5	0.979592	0.923975	0.905	0.119	0.228871	1.58113
CONTROL	16	0.75	0.93	16	0.67	0.72
Brzek (2016). Cálculo pre-post: d= 0,506 / SD= 0,012
The higher the score, the worse the posture.
Dullien (2018)
		POSTEST			PRETEST
	n	Mean	SD	n	Mean	SD	r	cm	raw index	d	var(d)	lb	ub
INTERVENTION	90	69	14.84	90	48.61	14.84	0.5	0.995683	0.354911	0.353	0.023	0.0557513	0.650249
CONTROL	86	68	14.51	86	52.82	14.51
Vieira (2019)
Pre-post: d= 0,267 / SD= 0,083
The higher the score, the worse the posture.

## Sheet: Hamstring Flex. (Pre-Post)
Constantino Coledam (2012)
		POSTTEST			PRETEST
	n	Mean	SD	n	Mean	SD	r	cm	raw index	d	var(d)	lb	ub
INTERVENTION	31	27.21	6.63	31	24.39	6.22	0.5	0.987234	0.480561	0.474	0.068	-0.0371055	0.985105
CONTROL	30	25.2	6.26	30	25.48	5.5
Moreira (2012)
		POSTTEST			PRETEST
	n	Mean	SD	n	Mean	SD	r	cm	raw index	d	var(d)	lb	ub
INTERVENTION	28	25.4	6.7	28	22.02	6.4	0.5	0.986547	0.400929	0.396	0.071	-0.126258	0.918258
CONTROL	30	23.9	6.67	30	23.2	6.02
González-Gálvez (2014)
		POSTTEST			PRETEST
	n	Mean	SD	n	Mean	SD	r	cm	raw index	d	var(d)	lb	ub
INTERVENTION	30	4.34	9	30	0.76	9.74	0.5	0.986301	0.403195	0.398	0.073	-0.131563	0.927563
CONTROL	27	-4.42	8.2	27	-4.52	7.55
González-Gálvez (2019)a
		POSTTEST			PRETEST
	n	Mean	SD	n	Mean	SD	r	cm	raw index	d	var(d)	lb	ub
INTERVENTION	26	5.85	6.22	26	2.27	7.12	0.5	0.984925	0.475994	0.469	0.08	-0.0853717	1.02337
CONTROL	26	-3	-8.847	26	-2.94	7.32
